# Supplementary material for: Simultaneous Enhancement of the Mechanical Properties, Performance and Insensitivity of an Energetic Elastomeric Polyurethane Binder by Kinetically Grafting Reactive Spiranes
Source: Polymers (Basel). 2023 Nov 28;15(23):4564. doi: 10.3390/polym15234564 (PMC10708326; doi:10.3390/polym15234564)
Supplement: Supplementary file 1 [file polymers-15-04564-s001.zip]

Archive with 1 entries (1 files):
- polymers-2710341-supplementary.pdf
